# Supplementary material for: Dual-single-guide RNA strategy improves CRISPR-mediated homology-directed repair in Aspergillus
Source: Nucleic Acids Res. 2026 Feb 5;54(4):gkag095. doi: 10.1093/nar/gkag095 (PMC12873602; doi:10.1093/nar/gkag095)
Supplement: gkag095_Supplemental_Files [file gkag095_supplemental_files.zip]

Archive with 5 entries (5 files):
- Supplementary-Figures-revision2.pdf
- Supplementary_Table_S1.xlsx
- Supplementary_Table_S2-revision .xlsx
- Supplementary_Table_S3-revision .xlsx
- Supplementary_Table_S4-revision-2 .xlsx
