# Supplementary material for: Dual-single-guide RNA strategy improves CRISPR-mediated homology-directed repair in Aspergillus
Source: Nucleic Acids Res. 2026 Feb 5;54(4):gkag095. doi: 10.1093/nar/gkag095 (PMC12873602; doi:10.1093/nar/gkag095)
Supplement: gkag095_Supplemental_Files [file gkag095_supplemental_files.zip › Supplementary_Table_S1.xlsx]

## Sheet: Supplementary Table S1
Supplementary Table S1. A. nidulans ,A. oryzae and A. fumigatus used in this study
Strains	Genotype	Source
ABPUN	biA1; pyrG89; wA3; argB2; pyroA4	Our lab
ABPUN_agrB +(WT)	biA1; pyrG89; wA3; pyroA4; AnargB+	Our lab
UvsC_FLAG	uvsC::FLAG; biA1; pyrG89; wA3; pyroA4; AnargB+	This study
ΔwA69	ΔwA; biA1; pyrG89; wA3; pyroA4; AnargB+	This study
ΔwA159	ΔwA; biA1; pyrG89; wA3; pyroA4; AnargB+	This study
ΔwA233	ΔwA; biA1; pyrG89; wA3; pyroA4; AnargB+	This study
trxA_FLAG	trxA:: FLAG; biA1; pyrG89; wA3; AnpyroA+; AnargB+	This study
trxA_FLAG_TtrpC	trxA:: FLAG:: TtrpC; biA1; pyrG89; wA3; AnpyroA+; AnargB+	This study
napA_GFP	napA:: GFP; biA1; pyrG89; wA3; AnpyroA+; AnargB+	This study
napA_GFP_TtrpC	napA:: GFP:: TtrpC; biA1; pyrG89; wA3; AnpyroA+; AnargB+	This study
niiA–PniaD–PgpdA–niaD	niiA::PniaD::PgpdA:: niaD; biA1; pyrG89; wA3; pyroA4; AnargB+	This study
niiA–T-PniaD–PgpdA–niaD	niiA::ΔPniaD::PgpdA:: niaD; biA1; pyrG89; wA3; pyroA4; AnargB+	This study
PrxAC31S/ΔprxA	ΔprxA; biA1; pyrG89; wA3; pyroA4; AnargB+	This study
PrxAC31S,C61S/ΔprxA	ΔprxA; biA1; wA3; pyroA4; AnargB+; AopyrG+	This study
A. oryzae RIB40 pyrG⁻	argB;pyrG89	Our lab
ΔwA	ΔwA;argB;pyrG89	This study
A. fumigatus Af239 pyrG⁻	argB;pyrG89	Our lab
Δabl1	Δabl1;argB;pyrG89	This study
