# Supplementary material for: Dual-single-guide RNA strategy improves CRISPR-mediated homology-directed repair in Aspergillus
Source: Nucleic Acids Res. 2026 Feb 5;54(4):gkag095. doi: 10.1093/nar/gkag095 (PMC12873602; doi:10.1093/nar/gkag095)
Supplement: gkag095_Supplemental_Files [file gkag095_supplemental_files.zip › Supplementary_Table_S2-revision .xlsx]

## Sheet: Supplementary Table S2
Supplementary Table S2. crRNAs and their protospacer in the study.
crRNA name	crRNA sequence	Protospacer target sequence	PAM sequence	On-target score1	Off-target score2	Target position3	Target strand4	Source
An.UvsC_20bp	AATAGGGGACCCGAGCCCGAGTTTTAGAGCTAGAAATAGCAAGTTAAAATAAGGCTAGTCCGTTATCAACTTGAAAAAGTGGCACCGAGTCGGTGC	AATAGGGGACCCGAGCCCGA	AGG	64.4	50	stop	sense	This study
An.wA_65bp	TCTTTGCCTGTAGCAGACGAGTTTTAGAGCTAGAAATAGCAAGTTAAAATAAGGCTAGTCCGTTATCAACTTGAAAAAGTGGCACCGAGTCGGTGC	TCTTTGCCTGTAGCAGACGA	CGG	70.2	49.8	start	antisense	This study
An.wA_188bp	TTTCCTCGATTCACAAGCATGTTTTAGAGCTAGAAATAGCAAGTTAAAATAAGGCTAGTCCGTTATCAACTTGAAAAAGTGGCACCGAGTCGGTGC	TTTCCTCGATTCACAAGCAT	TGG	54	50	starrt	sense	This study
An.wA_220bp	AGCACGGCACTGTGAATCTCGTTTTAGAGCTAGAAATAGCAAGTTAAAATAAGGCTAGTCCGTTATCAACTTGAAAAAGTGGCACCGAGTCGGTGC	AGCACGGCACTGTGAATCTC	CGG	58	49	start	sense	This study
An.wA_379bp	AGTTGGCTCTGGGAGTGCGAGTTTTAGAGCTAGAAATAGCAAGTTAAAATAAGGCTAGTCCGTTATCAACTTGAAAAAGTGGCACCGAGTCGGTGC	AGTTGGCTCTGGGAGTGCGA	AGG	61	50	start	antisense	This study
An.wA_500bp	AACACAGAGTCCCAACCGGAGTTTTAGAGCTAGAAATAGCAAGTTAAAATAAGGCTAGTCCGTTATCAACTTGAAAAAGTGGCACCGAGTCGGTGC	AACACAGAGTCCCAACCGGA	GGG	66	50	start	antisense	This study
An.wA_562bp	ACAAGAGCTGACCAGCTGAGGTTTTAGAGCTAGAAATAGCAAGTTAAAATAAGGCTAGTCCGTTATCAACTTGAAAAAGTGGCACCGAGTCGGTGC	ACAAGAGCTGACCAGCTGAG	TGG	72	50	start	antisense	This study
An.wA_758bp	AACTGGTTGAGAACAACCGGGTTTTAGAGCTAGAAATAGCAAGTTAAAATAAGGCTAGTCCGTTATCAACTTGAAAAAGTGGCACCGAGTCGGTGC	AACTGGTTGAGAACAACCGG	GGG	72	50	start	antisense	This study
An.trxA_F170bp	GTAGAATGAAGCGTCGGTGTGTTTTAGAGCTAGAAATAGCAAGTTAAAATAAGGCTAGTCCGTTATCAACTTGAAAAAGTGGCACCGAGTCGGTGC	ACACCGACGCTTCATTCTAC	AGG	54.1	50	stop	antisense	This study
An.trxA_D147bp	AAGTATGTTTGTATATTTCGGTTTTAGAGCTAGAAATAGCAAGTTAAAATAAGGCTAGTCCGTTATCAACTTGAAAAAGTGGCACCGAGTCGGTGC	AAGTATGTTTGTATATTTCG	TGG	53	50	stop	sense	This study
An.napA_F260bp	GGAAATGGATAACAAGGAGGGTTTTAGAGCTAGAAATAGCAAGTTAAAATAAGGCTAGTCCGTTATCAACTTGAAAAAGTGGCACCGAGTCGGTGC	GGAAATGGATAACAAGGAGG	AGG	55	49	stop	sense	This study
An.napA_D58bp	TATCTACTTCTCACACGCTAGTTTTAGAGCTAGAAATAGCAAGTTAAAATAAGGCTAGTCCGTTATCAACTTGAAAAAGTGGCACCGAGTCGGTGC	TATCTACTTCTCACACGCTA	CGG	58	50	stop	sense	This study
An.PniaD_F66bp	ATATCTACCAGTTCATGCCGGTTTTAGAGCTAGAAATAGCAAGTTAAAATAAGGCTAGTCCGTTATCAACTTGAAAAAGTGGCACCGAGTCGGTGC	ATATCTACCAGTTCATGCCG	TGG	64	50	start	sense	This study
An.PniaD_D21bp	CTACAACCGTCACACAAGTGGTTTTAGAGCTAGAAATAGCAAGTTAAAATAAGGCTAGTCCGTTATCAACTTGAAAAAGTGGCACCGAGTCGGTGC	CTACAACCGTCACACAAGTG	CGG	72	50	start	sense	This study
An.prxA_F130bp	CAGCTACATTCCCTGGACTGGTTTTAGAGCTAGAAATAGCAAGTTAAAATAAGGCTAGTCCGTTATCAACTTGAAAAAGTGGCACCGAGTCGGTGC	CAGCTACATTCCCTGGACTG	AGG	69	50	start	sense	This study
An.prxA_D266bp	GGAGGCGCTCGATGTACTCAGTTTTAGAGCTAGAAATAGCAAGTTAAAATAAGGCTAGTCCGTTATCAACTTGAAAAAGTGGCACCGAGTCGGTGC	GGAGGCGCTCGATGTACTCA	GGG	68	50	start	antisense	This study
Ao.wA_F58bp	TTGTAGGAGGCGACGTAAGCGTTTTAGAGCTAGAAATAGCAAGTTAAAATAAGGCTAGTCCGTTATCAACTTGAAAAAGTGGCACCGAGTCGGTGC	TTGTAGGAGGCGACGTAAGC	CGG	54	50	start	antisense	This study
Ao.wA_D174bp	CTGAACGGAAGATCTTCCCCGTTTTAGAGCTAGAAATAGCAAGTTAAAATAAGGCTAGTCCGTTATCAACTTGAAAAAGTGGCACCGAGTCGGTGC	CTGAACGGAAGATCTTCCCC	CGG	66	50	start	sense	This study
Af.abl1_F20bp	TCTGATCTCCAAAGAGATAGGTTTTAGAGCTAGAAATAGCAAGTTAAAATAAGGCTAGTCCGTTATCAACTTGAAAAAGTGGCACCGAGTCGGTGC	CTATCTCTTTGGAGATCAGA	AGG	59	50	start	antisense	This study
Af.abl1_D199bp	ACGATGCTGAGCAAGCAAGTGTTTTAGAGCTAGAAATAGCAAGTTAAAATAAGGCTAGTCCGTTATCAACTTGAAAAAGTGGCACCGAGTCGGTGC	ACGATGCTGAGCAAGCAAGT	CGG	75	50	start	antisense	This study
1On-target score of the CRISPR-Cas9 crRNA design tool provided by Benchling.com
2Off-target score of the CRISPR-Cas9 crRNA design tool provided by Benchling.com
3stop, close to the stop codon; start, close to the start codon
4The target strand of crRNA corresponds to the strand that is bound by the crRNAs.
