# Supplementary material for: Dual-single-guide RNA strategy improves CRISPR-mediated homology-directed repair in Aspergillus
Source: Nucleic Acids Res. 2026 Feb 5;54(4):gkag095. doi: 10.1093/nar/gkag095 (PMC12873602; doi:10.1093/nar/gkag095)
Supplement: gkag095_Supplemental_Files [file gkag095_supplemental_files.zip › Supplementary_Table_S3-revision .xlsx]

## Sheet: Supplementary Table S3
Supplementary Table S3. Primers used in this study
Sheet 1. Primers used for plasmid constructions
Sheet 2. Primers used for colony PCR (including check primers)
Sheet 3. Chemically Synthesized DNA Sequences
Sheet 4. Primers used for qPCR

## Sheet: Sheet 1
Sheet 1. Primers used for plasmid constructions
template	Primer Name	Sequence (5'→3')	Purpose	Notes
pFC330	AMA1-half.F	CTGAACATTATCGCGAGCCCGTTTAAACTACTAGTCATATGGATCGGACCGGTGCCAAGCTTAACGCGTACC	Cloning	with PmeI andRsr site
pFC330	AMA1-half.R	CTGGTAGACAAGCACTGATCTTAATTAAAGCTAGCTTATCGGATCCTGCAGGCTTTGGCATTCCGCCGTTCC	Cloning	with sbfI andPacI site
pFC330	Cas9-amp.F	CTAACTTCTCTGCTCAGCAC	Cloning	—
pFC330	Cas9-amp.R	GGGCTCGCGATAATGTTCAG	Cloning	—
An.genome	PgpdA.F	CGAATTCTCTAGAGTCGACCGCTCCTTATTGAAGTCGGAG	Cloning	—
An.genome	PgpdA.R	GTGCTGAGCAGAGAAGTTAGTGTGATGTCTGCTCAAGCGG	Cloning	—
An.genome	pyrG.F	GATCAGTGCTTGTCTACCAG	Cloning	—
An.genome	pyrG.R	GGTCGACTCTAGAGAATTCG	Cloning	—

## Sheet: Sheet 2
Sheet 2.Primers used for colony PCR (including check primers)
Target Gene	Primer Name	Sequence (5'→3')	Purpose	Notes
An.uvsC	promoter.F	CATTATCGCGAGCCCGTTTGGATTCTCGAGTTCTCTTTAG	Cloning	—
An.uvsC	promoter.R	GATCCATATGACTAGTAGTTTGGGGATCCGATTCCATGGAC	Cloning	—
An.uvsC	uvsC.sg20.F	AATAGGGGACCCGAGCCCGAGTTTTAGAGCTAGAAATAGC	Cloning	—
An.uvsC	uvsC sg20.R	TCGGGCTCGGGTCCCCTATTACTTGTTCTTCTTTACAATG	Cloning	—
An.uvsC	uvsC.donor	CATTGTCGGAAACAGCATTGTGCTCTTTCACTTATCGTCATCGTCCTTATAGTCAGAGCCTCCACCCCCATCATTCTCTAAATCTTTAGGGCTCGGGTCCCCTATTCCATCCTCGTTGATG	Donor	with synonymous mutation
An.wA	promoter.F	CATTATCGCGAGCCCGTTTGGATTCTCGAGTTCTCTTTAG	Cloning	—
An.wA	promoter.R	GATCCATATGACTAGTAGTTTGGGGATCCGATTCCATGGAC	Cloning	—
An.wA	B promoter.F	CTCGAGCCTGCAGGGGATTCTCGAGTTCTCTTTAG	Cloning	—
An.wA	B promoter.R	CCATGGTTAATTAAGGGGATCCGATTCCATGGAC	Cloning	—
An.wA	wA.sg221.F	GCACGGCACTGTGAATCTCCGTTTTAGAGCTAGAAATAGC	Cloning	—
An.wA	wA.sg221.R	GGAGATTCACAGTGCCGTGCACTTGTTCTTCTTTACAATG	Cloning	—
An.wA	wA.sg65.F	TTTCCTCGATTCACAAGCATGTTTTAGAGCTAGAAATAGC	Cloning	—
An.wA	wA.sg65.R	ATGCTTGTGAATCGAGGAAAACTTGTTCTTCTTTACAATG	Cloning	—
An.wA	wA.sg188.F	TTTCCTCGATTCACAAGCATGTTTTAGAGCTAGAAATAGC	Cloning	—
An.wA	wA.sg188.R	ATGCTTGTGAATCGAGGAAAACTTGTTCTTCTTTACAATG	Cloning	—
An.wA	wA.UP.F	CTTGTTGAGCGAGGAGTC	Cloning	—
An.wA	wA.UP.R	GGGACTTTTCGATGCACGTC	Cloning	—
An.wA	wA.Fusion.F	CCACTACGCTGAATAGTGCTG	Cloning	—
An.wA	wA.Fusion.R	TGAAAGTTCAGCCCTGCCTG	Cloning	—
An.wA	wA.20-100.Left.F	CACGGCACTGTGAATCTCCCGGAAACCCTGCGATCGAGAG	Cloning	—
An.wA	wA.20-100.Left.R	AGATCACCAATGCTTGTGAATC	Cloning	—
An.wA	wA.50-100.Left.F	TAGCACGGCACTGTGAATCTCCCGGAAACCCTGCGATCGAGAG	Cloning	—
An.wA	wA.50-100.Left.R	CAGAGGGCGGAAGATGAGAG	Cloning	—
An.wA	wA.100-100.Left.F	CACGGCACTGTGAATCTCCCGGAAACCCTGCGATCGAGAG	Cloning	—
An.wA	wA.100-100.Left.R	GTAGCTTCTCTGGAGAAAGC	Cloning	—
An.wA	wA.20-100.Right.F	GAGAGCGTGTTGACATGCATATATC	Cloning	—
An.wA	wA.20-100.Right.R	AGATCACCAATGCTTGTGAATC	Cloning	—
An.wA	wA.50-100.Right.F	GTCTGCTGAATAGAAACTG	Cloning	—
An.wA	wA.50-100.Right.R	AGATCACCAATGCTTGTGAATC	Cloning	—
An.wA	wA.100-100.Right.F	GACCTTGGTCATACATTCCC	Cloning	—
An.wA	wA.100-100.Right.R	GATTCACAGTGCCGTGCTAGTAGATCACCAATGCTTGTGAATC	Cloning	—
An.wA	wA.20-1000.Left.F	CACGGCACTGTGAATCTCCCGGAAACCCTGCGATCGAGAG	Cloning	—
An.wA	wA.20-1000.Left.R	AGATCACCAATGCTTGTGAATC	Cloning	—
An.wA	wA.100-1000.Left.F	CACGGCACTGTGAATCTCCCGGAAACCCTGCGATCGAGAG	Cloning	—
An.wA	wA.100-1000.Left.R	GTAGCTTCTCTGGAGAAAGC	Cloning	—
An.wA	wA.20-1000.Right.F	GAATAGAAACTGTTGCTGACGG	Cloning	—
An.wA	wA.20-1000.Right.R	AGATCACCAATGCTTGTGAATC	Cloning	—
An.wA	wA.100-1000.Right.F	CATACATTCCCTTCGCACTC	Cloning	—
An.wA	wA.100-1000.Right.R	AGATCACCAATGCTTGTGAATC	Cloning	—
An.wA	wA.DoubleDSB.up.F	GAACAGTCTCGCCGTCTTGC	Cloning	—
An.wA	wA.DoubleDSB.Fusion.F	CATGATTTACGAATGATTCA	Cloning	—
An.wA	wA.DoubleDSB.up.R	ACCGACCTCAAAATCACCTG	Cloning	—
An.wA	donor.Right	CCAATTGATATATGCATGTCAACACGCTCTAAGGGGGATGTGCTGCAAGGCGATTAAGTTCGATCGCAGGGTTTCCGGGGGATTCACAGTGCCGTGCTAGTAGATCACCA	Donor	with synonymous mutation
An.wA	donor.Left	TTTCCTCGATTCACAAGCATTGGTGATCTAAACTTAATCGCCTTGCAGCACATCCCCCTTCTAGCACGGCACTGTGAATCCCCCGGAAACCCTGCGATCGAGAGCGTGTT	Donor	with synonymous mutation
An.wA	donor.Middle	TGAGCGCAGCACATTTCCTCGATTCACAAGTATTGGTGATCTAAACTTAATCGCCTTGCAGCACATCCCCCTTCTAGCACGGCACTGTGAATCCCCCGGAAACCCTGCGATCGAGAGCGTGTT	Donor	with synonymous mutation
An.wA	wA.sg379.F	AGTTGGCTCTGGGAGTGCGAGTTTTAGAGCTAGAAATAGC	Cloning	—
An.wA	wA.sg379.R	TCGCACTCCCAGAGCCAACTACTTGTTCTTCTTTACAATG	Cloning	—
An.wA	wA.sg562.F	ACAAGAGCTGACCAGCTGAGGTTTTAGAGCTAGAAATAGC	Cloning	—
An.wA	wA.sg562.R	CTCAGCTGGTCAGCTCTTGTACTTGTTCTTCTTTACAATG	Cloning	—
An.wA	wA.sg500.F	AACACAGAGTCCCAACCGGAGTTTTAGAGCTAGAAATAGC	Cloning	—
An.wA	wA.sg500.R	TCCGGTTGGGACTCTGTGTTACTTGTTCTTCTTTACAATG	Cloning	—
An.wA	wA.sg758.F	AACTGGTTGAGAACAACCGGGTTTTAGAGCTAGAAATAGC	Cloning	—
An.wA	wA.sg758.R	CATTGTAAAGAAGAACAAGTAACTGGTTGAGAACAACCGG	Cloning	—
An.trxA	promoter.F	CATTATCGCGAGCCCGTTTGGATTCTCGAGTTCTCTTTAG	Cloning	—
An.trxA	promoter.R	GATCCATATGACTAGTAGTTTGGGGATCCGATTCCATGGAC	Cloning	—
An.trxA	B promoter.F	CTCGAGCCTGCAGGGGATTCTCGAGTTCTCTTTAG	Cloning	—
An.trxA	B promoter.R	CCATGGTTAATTAAGGGGATCCGATTCCATGGAC	Cloning	—
An.trxA	trxA.sgRNA170.R	GTAGAATGAAGCGTCGGTGTGTTTTAGAGCTAGAAATAGC	Cloning	—
An.trxA	trxA.sgRNA170.F	ACACCGACGCTTCATTCTACACTTGTTCTTCTTTACAATG	Cloning	—
An.trxA	trxA.sgRNA147.R	CGAAATATACAAACATACTTACTTGTTCTTCTTTACAATG	Cloning	—
An.trxA	trxA.sgRNA147.F	AAGTATGTTTGTATATTTCGGTTTTAGAGCTAGAAATAGC	Cloning	—
An.trxA	trxA.UP.F	GAAAGATCGCTGTATTCCAG	Cloning	—
An.trxA	trxA.UP.R	CTTCTCCTGGAATTCGGCC	Cloning	—
An.trxA	trxA.Down.F	CGAAGGATCCACTCGGCTTC	Cloning	—
An.trxA	trxA.Down.R	GGGCCTCTTCGCTATTACGC	Cloning	—
An.trxA	trxA.Fusion.F	CAGCCTTCCGATGCCGCAGC	Cloning	—
An.trxA	trxA.Fusion.R	CACAATTACACCGCAACAATC	Cloning	—
An.napA	promoter.F	CATTATCGCGAGCCCGTTTGGATTCTCGAGTTCTCTTTAG	Cloning	—
An.napA	promoter.R	GATCCATATGACTAGTAGTTTGGGGATCCGATTCCATGGAC	Cloning	—
An.napA	B promoter.F	CTCGAGCCTGCAGGGGATTCTCGAGTTCTCTTTAG	Cloning	—
An.napA	B promoter.R	CCATGGTTAATTAAGGGGATCCGATTCCATGGAC	Cloning	—
An.napA	napA.sgRNA260.R	CCTCCTTGTTATCCATTTCCACTTGTTCTTCTTTACAATG	Cloning	—
An.napA	napA.sgRNA260.F	GGAAATGGATAACAAGGAGGGTTTTAGAGCTAGAAATAGC	Cloning	—
An.napA	napA.sgRNA58.R	TAGCGTGTGAGAAGTAGATAACTTGTTCTTCTTTACAATG	Cloning	—
An.napA	napA.sgRNA58.F	TATCTACTTCTCACACGCTAGTTTTAGAGCTAGAAATAGC	Cloning	—
An.napA	napA.UP.F	CAGAGCCTACTTCGGTATGT	Cloning	—
An.napA	napA.UP.R	CTTGTTATCCATTTCCTCAAG	Cloning	—
An.napA	napA.Down.F	GACGAATACTTGGAGTAAAG	Cloning	—
An.napA	napA.Down.R	CATGCTTGATTAGACTTCTGAG	Cloning	—
An.napA	napA.Fusion.F	CATTCCGTGAGCGTAAGGAG	Cloning	—
An.napA	napA.Fusion.R	TGGTGATCCTCCTACATCTG	Cloning	—
An.niaD	promoter.F	CATTATCGCGAGCCCGTTTGGATTCTCGAGTTCTCTTTAG	Cloning	—
An.niaD	promoter.R	GATCCATATGACTAGTAGTTTGGGGATCCGATTCCATGGAC	Cloning	—
An.niaD	B promoter.F	CTCGAGCCTGCAGGGGATTCTCGAGTTCTCTTTAG	Cloning	—
An.niaD	B promoter.R	CCATGGTTAATTAAGGGGATCCGATTCCATGGAC	Cloning	—
An.niaD	niaD.sgRNA66.R	CGGCATGAACTGGTAGATATACTTGTTCTTCTTTACAATG	Cloning	—
An.niaD	niaD.sgRNA66.F	ATATCTACCAGTTCATGCCGGTTTTAGAGCTAGAAATAGC	Cloning	—
An.niaD	niaD.sgRNA21.R	CACTTGTGTGACGGTTGTAGACTTGTTCTTCTTTACAATG	Cloning	—
An.niaD	niaD.sgRNA21.F	CTACAACCGTCACACAAGTGGTTTTAGAGCTAGAAATAGC	Cloning	—
An.niaD	Half-Pro.niaDUP.R	GGCATCGCCATCCAGCTGTC	Cloning	—
An.niaD	Half-Pro.niaDUP.F	CTCCGACTTCAATAAGGAGCATCGATGACGGTCGTCCATTG	Cloning	—
An.niaD	PgpdA.R	GCTCCTTATTGAAGTCGGAG	Cloning	—
An.niaD	PgpdA.F	TGTGATGTCTGCTCAAGCGG	Cloning	—
An.niaD	Half-Pro.niaDDown.R	CCGCTTGAGCAGACATCACAATGTCTACAACCGTCACACAAG	Cloning	—
An.niaD	Half-Pro.niaDDown.F	CTGGCGTGACCATTGTACTGC	Cloning	—
An.niaD	Half-Pro.Fusion.F	AGGCCGAGTAAACCGCCTCC	Cloning	—
An.niaD	Half-Pro.Fusion.F	GGGCGCGTCGGTGATGATAA	Cloning	—
An.niaD	PniaD.UP.F	GGGCCAATGACTATGTGGTAAC	Cloning	—
An.niaD	PniaD.UP.R	CTCCGACTTCAATAAGGAGCGTGAGAGTATGGGATAGGAAAATAATATAGAGGTACAGATTACTGAAGAATTCGCAGCGACGACGGCATGAACTGGTAGATATG	Cloning	—
An.niaD	PniaD.Down.F	CTACAACCGTCACACAAGTGCGAACGGGCTCCATACCCAAGAC	Cloning	—
An.niaD	PniaD.Down.R	GACGGGTTTTGGGACGACATATC	Cloning	—
An.niaD	PniaD.Fusion.F	AATCAGCGATCTCGCAATGG	Cloning	—
An.niaD	PniaD.Fusion.R	CGAGATGAGACGTACGGTAG	Cloning	—
An.prxA	promoter.F	CATTATCGCGAGCCCGTTTGGATTCTCGAGTTCTCTTTAG	Cloning	—
An.prxA	promoter.R	GATCCATATGACTAGTAGTTTGGGGATCCGATTCCATGGAC	Cloning	—
An.prxA	B promoter.F	CTCGAGCCTGCAGGGGATTCTCGAGTTCTCTTTAG	Cloning	—
An.prxA	B promoter.R	CCATGGTTAATTAAGGGGATCCGATTCCATGGAC	Cloning	—
An.prxA	prxA.sgRNA130.R	CAGTCCAGGGAATGTAGCTGACTTGTTCTTCTTTACAATG	Cloning	—
An.prxA	prxA.sgRNA130.F	CAGCTACATTCCCTGGACTGGTTTTAGAGCTAGAAATAGC	Cloning	—
An.prxA	prxA.sgRNA266.R	TGAGTACATCGAGCGCCTCCACTTGTTCTTCTTTACAATG	Cloning	—
An.prxA	prxA.sgRNA266.F	GGAGGCGCTCGATGTACTCAGTTTTAGAGCTAGAAATAGC	Cloning	—
An.prxA	prxA.single	tACGTGGCGAGCAGAGCtGACGGGGGTGAAGGCACCGGGGAGGGCGAAGAGGATGACCTTCTTGTCGGCCCACTCCTTGGAAGCGTAGTAGTTAATGGGGATACCGCtAGAGGTGATCTCGCCCTTCTCtTCAGTCCAGGGAATGTAGCT	Donor	with synonymous mutation
An.prxA	prxA.UP.F	CTATTAAGGATACGTCTGGC	Cloning	—
An.prxA	prxA.UP.R	CCGGCCTTAAGTCCAGACAT	Cloning	—
An.prxA	prxA.Down.F	CTGTCATCAAGCACCTGTAA	Cloning	—
An.prxA	prxA.Down.R	CATCAAGTTCTCCAGTCGCTG	Cloning	—
An.prxA	prxA.Fusion.F	AACAAAGGGCGGTCGATC	Cloning	—
An.prxA	prxA.Fusion.R	ATCGATCGTCTTTGCGCGTT	Cloning	—
Ao.wA	promoter.F	CATTATCGCGAGCCCGTTTGGATTCTCGAGTTCTCTTTAG	Cloning	—
Ao.wA	promoter.R	GATCCATATGACTAGTAGTTTGGGGATCCGATTCCATGGAC	Cloning	—
Ao.wA	B promoter.F	CTCGAGCCTGCAGGGGATTCTCGAGTTCTCTTTAG	Cloning	—
Ao.wA	B promoter.R	CCATGGTTAATTAAGGGGATCCGATTCCATGGAC	Cloning	—
Ao.wA	Ao.wA.sgRNA174.F	CTGAACGGAAGATCTTCCCCGTTTTAGAGCTAGAAATAGC	Cloning	—
Ao.wA	Ao.wA.sgRNA174.R	GGGGAAGATCTTCCGTTCAGACTTGTTCTTCTTTACAATG	Cloning	—
Ao.wA	Ao.wA.sgRNA58.F	TTGTAGGAGGCGACGTAAGCGTTTTAGAGCTAGAAATAGC	Cloning	—
Ao.wA	Ao.wA.sgRNA58.R	GCTTACGTCGCCTCCTACAAACTTGTTCTTCTTTACAATG	Cloning	—
Ao.wA	Ao.wA.UP.F	CAAAATGATGAGTTGAAGTC	Cloning	—
Ao.wA	Ao.wA.UP.R	ACGCCGCGTGGCCCCTCCAT	Cloning	—
Ao.wA	Ao.Down.F	CTACTACGGAGACCTTGGAAAC	Cloning	—
Ao.wA	Ao.Down.R	CAATGATAGCTATCTTGGAG	Cloning	—
Ao.wA	Ao.wA.Fusion.F	CTGTTCCTACTAGTAGACTAG	Cloning	—
Ao.wA	Ao.wA.Fusion.R	CCATTTTCCACTTCGATGTC	Cloning	—
Af.abl1	promoter.F	CATTATCGCGAGCCCGTTTGGATTCTCGAGTTCTCTTTAG	Cloning	—
Af.abl1	promoter.R	GATCCATATGACTAGTAGTTTGGGGATCCGATTCCATGGAC	Cloning	—
Af.abl1	B promoter.F	CTCGAGCCTGCAGGGGATTCTCGAGTTCTCTTTAG	Cloning	—
Af.abl1	B promoter.R	CCATGGTTAATTAAGGGGATCCGATTCCATGGAC	Cloning	—
Af.abl1	Af.abl1sgRNA199.F	ACGATGCTGAGCAAGCAAGTGTTTTAGAGCTAGAAATAGC	Cloning	—
Af.abl1	Af.abl1sgRNA199.R	ACTTGCTTGCTCAGCATCGTACTTGTTCTTCTTTACAATG	Cloning	—
Af.abl1	Af.abl1sgRNA20.F	TCTGATCTCCAAAGAGATAGGTTTTAGAGCTAGAAATAGC	Cloning	—
Af.abl1	Af.abl1sgRNA20.R	CTATCTCTTTGGAGATCAGAACTTGTTCTTCTTTACAATG	Cloning	—
Af.abl1	Af.abl1.UP.F	TGCGGGGAAATCAAAGCATG	Cloning	—
Af.abl1	Af.abl1.UP.R	GGCGAGTGGTTTGCGCGGCC	Cloning	—
Af.abl1	Af.abl1.Down.F	GGACATCCATATCCGTCCTC	Cloning	—
Af.abl1	Af.abl1.Down.R	CAACAAGTCCCAAAAGGCC	Cloning	—
Af.abl1	Af.abl1.Fusion.F	ATCCTGTGGCATTTGGGATA	Cloning	—
Af.abl1	Af.abl1.Fusion.R	TTGCATTGGGAGCGGCCGGG	Cloning	—
An.trxA	trxA_check_F	GAGGCTCTGACTATAAGGAC	Check	—
An.trxA	trxA_check_R	CGTATCCTGACTTCTCTCG	Check	—
An.trxA	trxA_contorl_check_F	GAGGCTCTGACTATAAGGAC	Check	—
An.trxA	trxA_control_check_R	GCTCAAGCGAAGACTTTAGTTC	Check	—
An.niaD	niaD_check_F	GTTTAGGATCTGGAGTGTGG	Check	—
An.niaD	niaD_check_R	CAGAGCGAAGAATATCCTC	Check	—
An.niaD	niaD_control_check_F	GTGATTGGCCGCAAACTCCATG	Check	—
An.niaD	niaD_control_check_R	CAGAGCGAAGAATATCCTC	Check	—
An.napA	napA_check_F	GTTCCATGGCCAACACTTGT	Check	—
An.napA	napA_check_R	CACCAAAGTCTCGTAACTC	Check	—
An.napA	napA_control_check_F	GTTCCATGGCCAACACTTGT	Check	—
An.napA	napA_control_check_R	CACTAGGCAACCATGGTTAC	Check	—
An.wA,	check_F	GCAGTCGGCTCGAGAATGTAAC	Check	—
An.wA	check_R	CAGTGAATCCGTAATCATGG	Check	—
Ao.wA	Ao.check.F	GCGTGGAAAAAGTAAACTG	Check	—
Ao.wA	Ao.check.R	CCAGTGAATCCGTAATCATG	Check	—
Af.abl1	Af.check.F	GATAAGCACGGCCAACGTAG	Check	—
Af.abl1	Af.check.R	CCAGTGAATCCGTAATCATG	Check	—
Note: The exogenous sequences were derived from the E. coli lac operon.

## Sheet: Sheet 3
Sheet 3.Chemically Synthesized DNA Sequences
Target Gene	Name	Sequence (5'→3')	Purpose
Plasmid	Aspergillus flavus U6	GGGGTCAGTGTTACAACCAATTAACCAATTCTGAACATTATCGCGAGCCCGTTTGGATTCTCGAGTTCTCTTTAGAATTCAACTGTGGGTTTTGCTTTTTGCTTCATTCTCTTTGTCTTCTCCATCTTTGATCAAATCCTGGACTTTCTCAATCCCCAGCTAATTCAATCATAGTCAGTTTTCTATTTTTATTATTTCTTTTTCTTTTGAAATGTGATTAACAACCAGTCTGTTATATATCTTGTACCCAGATTACGCCCAACTCGTGCTCCTCAGCCACAAAGATACTCAATTGATAGCCAAGATACATACATACCACAAAGTAAGGACTCCATGCATTGAGTATTACTCATCGTATTCTAGACTACTCCAAAACTCAGCACATAGACAAACAATACG…	Cloning
An.wA	wA.20-100.Left	GATTCACAAGCATTGGTGATCTTAAACCATGATTACGGATTCACTGGCCGTCGTTTTACAACGTCGTGACTGGGAAAACCCTGGCGTTACCCAACTTAATCGCCTTGCAGCACATCCCCCTTACTAGCACGGCACTGTGAATCTCCCGGAAACCCTGCGATCGAGAG	Cloning
An.wA	wA.50-100.Left	CTCTCATCTTCCGCCCTCTGAGCGCAGCACTAAACCATGATTACGGATTCACTGGCCGTCGTTTTACAACGTCGTGACTGGGAAAACCCTGGCGTTACCCAACTTAATCGCCTTGCAGCACATCCCCCTTATTTCCTCGATTCACAAGCATTGGTGATCTACTAGCACGGCACTGTGAATCTCCCGGAAACCCTGCGATCGAGAG	Cloning
An.wA	wA.100-100.Left	GCTTTCTCCAGAGAAGCTACTAAACCATGATTACGGATTCACTGGCCGTCGTTTTACAACGTCGTGACTGGGAAAACCCTGGCGTTACCCAACTTAATCGCCTTGCAGCACATCCCCCTTCATGCAGTGCGGCAAGAGATCTCTCATCTTCCGCCCTCTGAGCGCAGCACATTTCCTCGATTCACAAGCATTGGTGATCTACTAGCACGGCACTGTGAATCTCCCGGAAACCCTGCGATCGAGAG	Cloning
An.wA	wA.20-1000.Left	GATTCACAAGCATTGGTGATCTTAAACCATGATTACGGATTCACTGGCCGTCGTTTTACAACGTCGTGACTGGGAAAACCCTGGCGTTACCCAACTTAATCGCCTTGCAGCACATCCCCCTTTCGCCAGCTGGCGTAATAGCGAAGAGGCCCGCACCGATCGCCCTTCCCAACAGTTGCGCAGCCTGAATGGCGAATGGCGCTTTGCCTGGTTTCCGGCACCAGAAGCGGTGCCGGAAAGCTGGCTGGAGTGCGATCTTCCTGAGGCCGATACTGTCGTCGTCCCCTCAAACTGGCAGATGCACGGTTACGATGCGCCCATCTACACCAACGTGACCTATCCCATTACGGTCAATCCGCCGTTTGTTCCCACGGAGAATCCGACGGGTTGTTACTCGCT…	Cloning
An.wA	wA.100-1000.Left	GCTTTCTCCAGAGAAGCTACTAAACCATGATTACGGATTCACTGGCCGTCGTTTTACAACGTCGTGACTGGGAAAACCCTGGCGTTACCCAACTTAATCGCCTTGCAGCACATCCCCCTTTCGCCAGCTGGCGTAATAGCGAAGAGGCCCGCACCGATCGCCCTTCCCAACAGTTGCGCAGCCTGAATGGCGAATGGCGCTTTGCCTGGTTTCCGGCACCAGAAGCGGTGCCGGAAAGCTGGCTGGAGTGCGATCTTCCTGAGGCCGATACTGTCGTCGTCCCCTCAAACTGGCAGATGCACGGTTACGATGCGCCCATCTACACCAACGTGACCTATCCCATTACGGTCAATCCGCCGTTTGTTCCCACGGAGAATCCGACGGGTTGTTACTCGCTCA…	Cloning
An.wA	wA.20-100.Right	GATTCACAAGCATTGGTGATCTACTAGCACGGCACTGTGAATCTCCCGGAAACCCTGCGATCTAAACCATGATTACGGATTCACTGGCCGTCGTTTTACAACGTCGTGACTGGGAAAACCCTGGCGTTACCCAACTTAATCGCCTTGCAGCACATCCCCCTTGAGAGCGTGTTGACATGCATATATC	Cloning
An.wA	wA.50-100.Right	GATTCACAAGCATTGGTGATCTACTAGCACGGCACTGTGAATCTCCCGGAAACCCTGCGATCGAGAGCGTGTTGACATGCATATATCAATTGTAAACCATGATTACGGATTCACTGGCCGTCGTTTTACAACGTCGTGACTGGGAAAACCCTGGCGTTACCCAACTTAATCGCCTTGCAGCACATCCCCCTTGGATGTTTTATCAAGTATGTTACATTTATAGCCTATAGTCTGCTGAATAGAAACTG	Cloning
An.wA	wA.100-100.Right	GATTCACAAGCATTGGTGATCTACTAGCACGGCACTGTGAATCTCCCGGAAACCCTGCGATCGAGAGCGTGTTGACATGCATATATCAATTGGGATGTTTTATCAAGTATGTTACATTTATAGCCTATAGTCTGCTGAATAGTAAACCATGATTACGGATTCACTGGCCGTCGTTTTACAACGTCGTGACTGGGAAAACCCTGGCGTTACCCAACTTAATCGCCTTGCAGCACATCCCCCTTAAACTGTTGCTGACGGTATCAGTTACTATGGTGACCTTGGTCATACATTCCC	Cloning
An.wA	wA.20-1000.Right	GATTCACAAGCATTGGTGATCTACTAGCACGGCACTGTGAATCTCCCGGAAACCCTGCGATCTAAACCATGATTACGGATTCACTGGCCGTCGTTTTACAACGTCGTGACTGGGAAAACCCTGGCGTTACCCAACTTAATCGCCTTGCAGCACATCCCCCTTTCGCCAGCTGGCGTAATAGCGAAGAGGCCCGCACCGATCGCCCTTCCCAACAGTTGCGCAGCCTGAATGGCGAATGGCGCTTTGCCTGGTTTCCGGCACCAGAAGCGGTGCCGGAAAGCTGGCTGGAGTGCGATCTTCCTGAGGCCGATACTGTCGTCGTCCCCTCAAACTGGCAGATGCACGGTTACGATGCGCCCATCTACACCAACGTGACCTATCCCATTACGGTCAATCCGC…	Cloning
An.wA	wA.100-1000.Right	CTCTCATCTTCCGCCCTCTGAGCGCAGCACATTTCCTCGATTCACAAGCATTGGTGATCTACTAGCACGGCACTGTGAATCTCCCGGAAACCCTGCGATCGAGAGCGTGTTGACATGCATATATCAATTGGGATGTTTTATCAAGTATGTTACATTTATAGCCTATAGTCTGCTGAATAGTAAACCATGATTACGGATTCACTGGCCGTCGTTTTACAACGTCGTGACTGGGAAAACCCTGGCGTTACCCAACTTAATCGCCTTGCAGCACATCCCCCTTTCGCCAGCTGGCGTAATAGCGAAGAGGCCCGCACCGATCGCCCTTCCCAACAGTTGCGCAGCCTGAATGGCGAATGGCGCTTTGCCTGGTTTCCGGCACCAGAAGCGGTGCCGGAAAGC…	Cloning
An.wA	wA.double.DSB.1000	CAGGTGATTTTGAGGTCGGTCTGCGTCGTCTGCTACAGGCAAAGAATCACTCTCTCCTTTCGAGCTTTCTCCAGAGAAGCTACCATGCAGTGCGGCAAGAGATCTAAACCATGATTACGGATTCACTGGCCGTCGTTTTACAACGTCGTGACTGGGAAAACCCTGGCGTTACCCAACTTAATCGCCTTGCAGCACATCCCCCTTTCGCCAGCTGGCGTAATAGCGAAGAGGCCCGCACCGATCGCCCTTCCCAACAGTTGCGCAGCCTGAATGGCGAATGGCGCTTTGCCTGGTTTCCGGCACCAGAAGCGGTGCCGGAAAGCTGGCTGGAGTGCGATCTTCCTGAGGCCGATACTGTCGTCGTCCCCTCAAACTGGCAGATGCACGGTTACGATGCGC…	Cloning
An.wA	wA.double.DSB.100	CAGGTGATTTTGAGGTCGGTCTGCGTCGTCTGCTACAGGCAAAGAATCACTCTCTCCTTTCGAGCTTTCTCCAGAGAAGCTACCATGCAGTGCGGCAAGAGATCTAAACCATGATTACGGATTCACTGGCCGTCGTTTTACAACGTCGTGACTGGGAAAACCCTGGCGTTACCCAACTTAATCGCCTTGCAGCACATCCCCCTTTCTCATCTTCCGCCCTCTGAGCGCAGCACATTTCCTCGATTCACAAGCATTGGTGATCTACTAGCACGGCACTGTGAATCTCCCGGAAACCCTGCGATCGAGAGCGTGTTGACATGCATATATCAATTGGGATGTTTTATCAAG	Cloning
An.wA	wA.CHIPQPCRAGG	GATCGCATTTGCTCAGGTCAAGCTTAGATCAAGGATCATAATCAGTGCTCTCAATGACCGATCCATCGACGAGGCCCAATAGATAGTAGATATAGCTTGTTTTTCGATATGATGGTGACACGTGACGCCAGCTCTCTTCCCTTTCCGGAACACATGCAAAGAACTTGATTTTGAGACCTACCGGGAGCGTCGCAATCAAATCTGTTGAATTTCTCTTCGACTCATGTTCCTTGATTCTCAGGTTTTTGTTGCTATCGGGCCGATGCATAACAAGGTCAATCTATCCGTCCAGCACATTCCTAGAACAATCATCGGGAATCCGAACGAGTGTTGGACCCGAAAACAGACCGTTGCCTCTTTCATCATGACGGAAGCCCTGCAAGGCTGAAGCACAGTTAG…	donor
An.wA	wA.CHIPQPCRTGG	GATGACGTCTATTGTAGAGCCTCCATGCAGTCGGCTCGAGAATGTAACCTAATGAAAGACAACCAATTCAACGGATACCCACTACGCTGAATAGTGCTGACTGGTACGATCGCATTTGCTCAGGTCAAGCTTAGATCAAGGATCATAATCAGTGCTCTCAATGACCGATCCATCGACGAGGCCCAATAGATAGTAGATATAGCTTGTTTTTCGATATGATGGTGACACGTGACGCCAGCTCTCTTCCCTTTCCGGAACACATGCAAAGAACTTGATTTTGAGACCTACCGGGAGCGTCGCAATCAAATCTGTTGAATTTCTCTTCGACTCATGTTCCTTGATTCTCAGGTTTTTGTTGCTATCGGGCCGATGCATAACAAGGTCAATCTATCCGTCCAG…	donor
An.wA	wA.CHIPQPCRGGG	GATGACGTCTATTGTAGAGCCTCCATGCAGTCGGCTCGAGAATGTAACCTAATGAAAGACAACCAATTCAACGGATACCCACTACGCTGAATAGTGCTGACTGGTACGATCGCATTTGCTCAGGTCAAGCTTAGATCAAGGATCATAATCAGTGCTCTCAATGACCGATCCATCGACGAGGCCCAATAGATAGTAGATATAGCTTGTTTTTCGATATGATGGTGACACGTGACGCCAGCTCTCTTCCCTTTCCGGAACACATGCAAAGAACTTGATTTTGAGACCTACCGGGAGCGTCGCAATCAAATCTGTTGAATTTCTCTTCGACTCATGTTCCTTGATTCTCAGGTTTTTGTTGCTATCGGGCCGATGCATAACAAGGTCAATCTATCCGTCCAG…	donor
An.wA	wA.CHIPQPCRGGG-2	GATGACGTCTATTGTAGAGCCTCCATGCAGTCGGCTCGAGAATGTAACCTAATGAAAGACAACCAATTCAACGGATACCCACTACGCTGAATAGTGCTGACTGGTACGATCGCATTTGCTCAGGTCAAGCTTAGATCAAGGATCATAATCAGTGCTCTCAATGACCGATCCATCGACGAGGCCCAATAGATAGTAGATATAGCTTGTTTTTCGATATGATGGTGACACGTGACGCCAGCTCTCTTCCCTTTCCGGAACACATGCAAAGAACTTGATTTTGAGACCTACCGGGAGCGTCGCAATCAAATCTGTTGAATTTCTCTTCGACTCATGTTCCTTGATTCTCAGGTTTTTGTTGCTATCGGGCCGATGCATAACAAGGTCAATCTATCCGTCCAG…	donor
An.trxA	trxA.Flag	GGCCGAATTCCAGGAGAAGGTCCTGAACGCCAAGGGCTTCGTCGTCGTCGACTGCTTCGCGACATGGTGCGGTCCCTGCAAGGCCATTGCGCCCACCGTTGAGAAATTCGCCCAGACGTACACCGACGCTTCATTCTACCAGATTGATGTTGACGAGCTCTCCGAGGTTGCCGCTGAGCTCGGTATTCGCGCCATGCCTACTTTCCTTCTGTTCAAGGATGGCCAGAAGGTTAGCGATGTGGTTGGTGCCAACCCCGGTGCGCTCGAGGCCGGTATCAAGGCTCTGCTTGCTGGGGGTGGAGGCTCTGACTATAAGGACGATGACGATAAGTAGATCATTGTCTAGCGGTCAGAACGGGATTGTCCCCTAATTCTTGAGATATGCAAATGTTCGATTAT…	Cloning
An.trxA	rxA.Flag.Ttrpc	TAAGGCCGAATTCCAGGAGAAGGTCCTGAACGCCAAGGGCTTCGTCGTCGTCGACTGCTTCGCGACATGGTGCGGTCCCTGCAAGGCCATTGCGCCCACCGTTGAGAAATTCGCCCAGACGTACACCGACGCTTCATTCTACCAGATTGATGTTGACGAGCTCTCCGAGGTTGCCGCTGAGCTCGGTATTCGCGCCATGCCTACTTTCCTTCTGTTCAAGGATGGCCAGAAGGTTAGCGATGTGGTTGGTGCCAACCCCGGTGCGCTCGAGGCCGGTATCAAGGCTCTGCTTGCTGGGGGTGGAGGCTCTGACTATAAGGACGATGACGATAAGTAGTAGTGATTTAATAGCTCCATGTCAACAAGAATAAAACGCGTTTCGGGTTTACCTCTTCCAGA…	Cloning
An.napA	napA.GFP	CTTGAGGAAATGGATAACAAGGAGGAAGAAGAGGTTGTGCCCGGTGAGGACAAGGCTCAAATGTTATCTTGCACTAAGATATGGTACGGTCTACAGTTACAGTTTGCTACCATGTATATACTAACTTGTTTCTCTAGGGACCGTTTGCAATCTATGGAGAAGTTCCGCAACGGTGAAATCGACGTTGACAATCTGTGTTCAGAACTGCGCACGAAGGCTCGGTGTTCGGAAGGTGGTGTCGTCGTTAACCAGAGGGATGTGGATGACATCATTGGCCGCGTGGGAGCTGGTGCAGGCGCTGGAGCCGGTGCCATGAGTAAAGGAGAAGAACTTTTCACTGGAGTTGTCCCAATTCTTGTTGAATTAGATGGTGATGTTAATGGGCACAAATTTTCTGTC…	Cloning
An.napA	napA.GFP.Ttrpc	CTTGAGGAAATGGATAACAAGGAGGAAGAAGAGGTTGTGCCCGGTGAGGACAAGGCTCAAATGTTATCTTGCACTAAGATATGGTACGGTCTACAGTTACAGTTTGCTACCATGTATATACTAACTTGTTTCTCTAGGGACCGTTTGCAATCTATGGAGAAGTTCCGCAACGGTGAAATCGACGTTGACAATCTGTGTTCAGAACTGCGCACGAAGGCTCGGTGTTCGGAAGGTGGTGTCGTCGTTAACCAGAGGGATGTGGATGACATCATTGGCCGCGTGGGAGCTGGTGCAGGCGCTGGAGCCGGTGCCATGAGTAAAGGAGAAGAACTTTTCACTGGAGTTGTCCCAATTCTTGTTGAATTAGATGGTGATGTTAATGGGCACAAATTTTCTGTC…	Cloning
An.prxA	prxA.31,61cys.mutant	ATGTCTGGACTTAAGGCCGGTGACAGCTTCCCCGCTGACGTTGTCTTCTCGTATGTTGCTCTAAATTCTTATTAGTACAATTGATTTTTTTTAAGGCTAACTATTGTGTTTAACAGCTACATTCCCTGGACTGAAGAGAAGGGCGAGATCACCTCTAGCGGTATCCCCATTAACTACTACGCTTCCAAGGAGTGGGCCGACAAGAAGGTCATCCTCTTCGCCCTCCCCGGTGCCTTCACCCCCGTCAGCTCTGCTCGCCACGTACCTGAGTACATCGAGCGCCTCCCCGAGATCCGCGCCAAGGGTGTCGATGTTGTTGCCGTCCTTGCCTACAACGATGCTTTCGTCATGAGTGCCTGGGGTAAGGCCAACGGTGTTAAGAACGACGACATTGTACGT…	Cloning
Ao.wA	Ao.wA.100bp	ATGGAGGGGCCACGCGGCGTCTATCTCTTCGGAGACCAGACAAGTGATTTCGACGCGGGCTTACGTCGCCTCCTACAAGTAAAGAATAACACAATTGTTGCATCGTTCTTCTAAACCATGATTACGGATTCACTGGCCGTCGTTTTACAACGTCGTGACTGGGAAAACCCTGGCGTTACCCAACTTAATCGCCTTGCAGCACATCCCCCTTCAGAGATGCTTTCACGCTTTGCGCCAAGAGATCGCGAGGCTTTCACCATCTGAACGGAAGATCTTCCCCCGCTTTACGAGCATAGTGGATCTACTGGCGCGTCACCGGGAGTCAGACCCTAATCCGGCTCTGGAGAGTGCGTTGACCTGTATCTATCAATTGGGATGCTTTATAAAGTACGTGTAACT…	Cloning
Ao.wA	Ao.wA.1000bp	ATGGAGGGGCCACGCGGCGTCTATCTCTTCGGAGACCAGACAAGTGATTTCGACGCGGGCTTACGTCGCCTCCTACAAGTAAAGAATAACACAATTGTTGCATCGTTCTTCTAAACCATGATTACGGATTCACTGGCCGTCGTTTTACAACGTCGTGACTGGGAAAACCCTGGCGTTACCCAACTTAATCGCCTTGCAGCACATCCCCCTTTCGCCAGCTGGCGTAATAGCGAAGAGGCCCGCACCGATCGCCCTTCCCAACAGTTGCGCAGCCTGAATGGCGAATGGCGCTTTGCCTGGTTTCCGGCACCAGAAGCGGTGCCGGAAAGCTGGCTGGAGTGCGATCTTCCTGAGGCCGATACTGTCGTCGTCCCCTCAAACTGGCAGATGCACGGTTAC…	Cloning
Af.abl1	Af.abl1.100bp	GGCCGCGCAAACCACTCGCCATGGAGGATCTCCATCGGCTCTATCTCTTTGGAGATCAGACAATCAGCTGTGACGAAGGCCTCCGCAACCTCTTAAACCATGATTACGGATTCACTGGCCGTCGTTTTACAACGTCGTGACTGGGAAAACCCTGGCGTTACCCAACTTAATCGCCTTGCAGCACATCCCCCTTTGCAGGCGAAGAACCATACTATCGTCGCCTCGTTCATCGAAAGATGCTTCCATGCACTGCGTCAGGAAATCACCAGGCTGCCGCCTTCTCAGCGCACGCTCTTCCCGCGGTTTACCAGCATCGCGGACTTGCTTGCTCAGCATCGTGAGTCAGGGACAAACCCTGCGCTGGGGAGCGCGCTGACCTGTATCTATCAACTGGGGTGT…	Cloning
Af.abl1	Af.abl1.1000bp	GGCCGCGCAAACCACTCGCCATGGAGGATCTCCATCGGCTCTATCTCTTTGGAGATCAGACAATCAGCTGTGACGAAGGCCTCCGCAACCTCTTAAACCATGATTACGGATTCACTGGCCGTCGTTTTACAACGTCGTGACTGGGAAAACCCTGGCGTTACCCAACTTAATCGCCTTGCAGCACATCCCCCTTTCGCCAGCTGGCGTAATAGCGAAGAGGCCCGCACCGATCGCCCTTCCCAACAGTTGCGCAGCCTGAATGGCGAATGGCGCTTTGCCTGGTTTCCGGCACCAGAAGCGGTGCCGGAAAGCTGGCTGGAGTGCGATCTTCCTGAGGCCGATACTGTCGTCGTCCCCTCAAACTGGCAGATGCACGGTTACGATGCGCCCATCTACACC…	Cloning
An.prxA	An.single cut _dualpoint	GCGGTCGATCATTTCTCTGCTATGAATGGATAGGGCGAATAGGCGGTGGCGTTTTTTTTTTTTTTTACCAAGCAAAACAGGTAAAATGGGATCCGCGCCTCGGGCTCGACGCGACAAGGAGGGGCAATCTAAGCTGGACTCAAGAGATCTCCCCCATTCTGAGGACCTTGAGGTTGCATGAATAGCAAGAACATATTGGGCACTGCCTGACATAGACCATATGTGTTTATTGGGCCAATTGCACCTTGAAAGTCCCACTCGCGCTGAGGGGTAGTCGAAAGTGCGGTGTGCCTGATGTAATTACATGGAGCTCGTCGCTCGAAGTAGCAGTAAACAGTATGCAAAAATGTTACGGCTGGAAGCGGCGATGTGACAAACAGACCCCAAGGAGGCCGGGTG…	Cloning

## Sheet: Sheet 4
Sheet 4.Primers used for qPCR.
Target Gene	Primer Name	Sequence (5'→3')	Purpose
An.wA	Q-wA.distal-PAM-F	GGCAAAGAATCACTCTCTCC	Assess Rad51 loading direction
An.wA	Q-wA.distal-PAM-R	ATTCACAGTGCCGTGCTAGTAG	Assess Rad51 loading direction
An.wA	Q-wA.proximal-PAM-F	GATCGAGAGCGTGTTGACATG	Assess Rad51 loading direction
An.wA	Q-wA.proximal-PAM-R	GAATGTATGACCAAGGTCAC	Assess Rad51 loading direction
An.wA	Q-wA.RDouble.F	CGGAGACCGACCTCAAAATCAC	Assess Rad51 loading direction
An.wA	Q-wA.RDouble.R	GTATTCCGCCGCTGATTCTG	Assess Rad51 loading direction
An.actin	actin A.F	CGTCACCACTTTCAACTC	Internal control
An.actin	actin A.R	GCGGTGATTTCCTTCTGC	Internal control
An.wA	Q-agg.left.F	CTAGCACGGCACTGTGAATC	Assess Rad51 loading direction
An.wA	Q-agg.left.R	CCATAGTAACTGATACCGTC	Assess Rad51 loading direction
An.wA	Q-agg.Right.F	GTGTACAGGTTTGCTCAGCTG	Assess Rad51 loading direction
An.wA	Q-agg.Right.R	CTTGATCTTGACCAAACAG	Assess Rad51 loading direction
An.wA	Q-tgg.Left.F	GTCATACATTCCCTTCGCAC	Assess Rad51 loading direction
An.wA	Q-tgg.Left.R	CAGTTTTCGCACTCGGTAAAC	Assess Rad51 loading direction
An.wA	Q-tgg.Right.F	GAGTGAATCCGAAGGAACGAG	Assess Rad51 loading direction
An.wA	Q-tgg.Right.R	GCGCATACTGCGCTAATGTAC	Assess Rad51 loading direction
An.wA	Q-ggg.Left.F	GAAACTGTTGCTGACGGTATC	Assess Rad51 loading direction
An.wA	Q-ggg.Left.R	GCTGGTTTGAGTAATTCGCC	Assess Rad51 loading direction
An.wA	Q-ggg.Right.F	GCGAAAACTGTTTGGTCAAG	Assess Rad51 loading direction
An.wA	Q-ggg.Right.R	GCTGGTCAATATCGAAGTG	Assess Rad51 loading direction
An.wA	Q-ggg-2.Left.F	GTCAGCTCTTGTGTCCGGTTTG	Assess Rad51 loading direction
An.wA	Q-ggg-2.Left.R	GTTTGCGCATACTGCGCTAATG	Assess Rad51 loading direction
An.wA	Q-ggg-2.Right.F	GCTGTTATGGTGCCAATCCAC	Assess Rad51 loading direction
An.wA	Q-ggg-2.Right.R	CAGTATTGCTTGACAGAACC	Assess Rad51 loading direction
An.wA	Q.LDSB-146 bp.F	GGCAAAGAATCACTCTCTCC	Assess Rad51 loading direction
An.wA	Q.LDSB-146 bp.R	ATTCACAGTGCCGTGCTAGTAG	Assess Rad51 loading direction
An.wA	Q.LDSB-194 bp.F	CGGAGATCAGACAGGTGATTTTG	Assess Rad51 loading direction
An.wA	Q.LDSB-194 bp.R	TGCTTGTGAATCGAGGAAATG	Assess Rad51 loading direction
An.wA	Q.LDSB-218 bp.F	GGACCCATACCGTGTCTATC	Assess Rad51 loading direction
An.wA	Q.LDSB-218 bp.R	GTGCTGCGCTCAGAGGGCGG	Assess Rad51 loading direction
An.wA	Q.LDSB-252 bp.F	CAGCGGACTTGACTCTCCTTC	Assess Rad51 loading direction
An.wA	Q.LDSB-252 bp.R	GTAGCTTCTCTGGAGAAAGC	Assess Rad51 loading direction
An.wA	Q.LDSB-644 bp.F	CAGACCGTTGCCTCTTTCATC	Assess Rad51 loading direction
An.wA	Q.LDSB-644 bp.R	ACGCAAGGCTCCTATTTGGTC	Assess Rad51 loading direction
An.wA	Q.LDSB-159 bp.F	CTGCGATCGAGAGCGTGTTG	Assess Rad51 loading direction
An.wA	Q.LDSB-159 bp.R	GTGCGAAGGGAATGTATGAC	Assess Rad51 loading direction
An.wA	Q.LDSB-205 bp.F	GCCTATAGTCTGCTGAATAG	Assess Rad52 loading direction
An.wA	Q.LDSB-205 bp.R	CACAGCTGAGCAAACCTGTAC	Assess Rad53 loading direction
An.wA	Q.LDSB-225 bp.F	GCCTATAGTCTGCTGAATAG	Assess Rad54 loading direction
An.wA	Q.LDSB-225 bp.R	ACTTGCACAGCTGACCGCGG	Assess Rad55 loading direction
An.wA	Q.LDSB-248 bp.F	GCCTATAGTCTGCTGAATAG	Assess Rad56 loading direction
An.wA	Q.LDSB-248 bp.R	GGTTTGAGTAATTCGCCAATG	Assess Rad57 loading direction
An.wA	Q.LDSB-666 bp.F	GCGCAAACACGTTGACCATTAG	Assess Rad58 loading direction
An.wA	Q.LDSB-666 bp.R	CAGGACTTAAGAATCCACTC	Assess Rad59 loading direction
