# Supplementary material for: Dual-single-guide RNA strategy improves CRISPR-mediated homology-directed repair in Aspergillus
Source: Nucleic Acids Res. 2026 Feb 5;54(4):gkag095. doi: 10.1093/nar/gkag095 (PMC12873602; doi:10.1093/nar/gkag095)
Supplement: gkag095_Supplemental_Files [file gkag095_supplemental_files.zip › Supplementary_Table_S4-revision-2 .xlsx]

## Sheet: Supplementary Table S4
Supplementary Table S4. Summary of whole-genome sequencing and mapping statistics for CRISPR/Cas9-edited Aspergillus nidulans strains (trxA-FLAG and trxA-FLAG-T_trpC)
Sheet 1. Summary of sequencing and mapping statistics for each strain
Sheet 2. Genome-wide variant statistics derived from resequencing analysis
Sheet 3. Assessment of potential off-target mutations by whole-genome resequencing
Sheet 4. Structural variant (SV) analysis of edited strains, categorized by type (DEL: deletion, INS: insertion, DUP: duplication, INV: inversion, BND: translocation).
Sheet 5. Combined summary of variant and off-target analyses
Sheet 6. Genomic coordinates (CHROM, POS, END) and functional annotations of structural variants (SVs) identified by whole-genome resequencing.

## Sheet: Sheet1
Sheet 1. Summary of sequencing and mapping statistics for each strain
Strain	Total Reads	Mapped Reads (%)	Average Depth	Coverage (>10×)	Q30 (%)	Reference genome
Wild type	35000000	99.2	75×	98.7	93.5	A. nidulans FGSC A4
trxA-FLAG	34800000	99	74×	98.6	93.2	same
trxA-FLAG-T_trpC	35100000	99.3	76×	98.9	93.7	same

## Sheet: Sheet2
Sheet 2. Genome-wide variant statistics derived from resequencing analysis
Strain	Total SNPs	Total Indels	SNP transitions	SNP transversions	Coding region SNPs	Intergenic SNPs	Indels >5 bp	SVs (>1 kb)
Wild type	–	–	–	–	–	–	–	–
trxA-FLAG	12	4	8	4	3	9	1	0
trxA-FLAG-T_trpC	15	6	10	5	4	11	1	0

## Sheet: Sheet3
Sheet 3. Assessment of potential off-target mutations by whole-genome resequencing
Strain	Potential off-target (n)	sgRNA sequence	Type	Chromosome (chr：pos)	Base change	sgRNA similarity	PAM	Note
trxA-FLAG	0		–	–	–	–	–	No off-target detected
trxA-FLAG-T_trpC	1	AAGTATGTTTGTATATTTCG	SNP (A→G)	chr3:2461931	A→G	3 mismatches	no PAM	Intergenic region

## Sheet: Sheet4
Sheet 4. Structural variant (SV) analysis of edited strains, categorized by type (DEL: deletion, INS: insertion, DUP: duplication, INV: inversion, BND: translocation).
Strain	Deletions (>1 kb)	Insertions (>1 kb)	Inversions	Translocations	DEL	INS	DUP	INV	BND	Total SVs	Note
Wild type	0	0	0	0	5	1	1	0	0	7	Reference genome
trxA-FLAG	0	0	0	0	5	1	0	2	0	8	No large SVs detected
trxA-FLAG-T_trpC	0	0	0	0	5	2	1	0	0	8	Genome integrity maintained

## Sheet: Sheet 5
Sheet 5. Combined summary of variant and off-target analyses
Strain	Total SNPs	Total Indels	Potential off-targets	SV Types (DEL/INS/DUP/INV/BND)	SV Total	Large SVs (>1 kb)	Comment
trxA-FLAG	12	4	0	DEL=5, INS=1, DUP=0, INV=2, BND=0	8	0	No large SVs (>1 kb) detected; no off-target detected
trxA-FLAG-T_trpC	15	6	1	DEL=5, INS=2, DUP=1, INV=0, BND=0	8	0	One intergenic SNP unrelated to sgRNA site

## Sheet: Sheet6
Sheet 6. Genomic coordinates (CHROM, POS, END) and functional annotations of structural variants (SVs) identified by whole-genome resequencing.
CHROM	POS	END	SVLEN	SVTYPE	REF	ALT	WT (ABPUN)	trxA-FLAG	trxA-FLAG-T_trpc	functional_region	gene_name	gene_id	Feature_type	Feature_id	gene_function	Off_target_cleavage
chr3	1585219	1585317	-98	DEL	GCCGTAGACACGGTACTTGATGTCGGCAGCCTTGACCTCCTGACCCCCACGCGGGCCCCTGCGACTTTACGGTGGGTGTACATGACCCTTCCTAGGGCC	G	1	1	1	intergenic_region	ANIA_04591-ANIA_04590	gene-ANIA_04591-gene-ANIA_04590	intergenic_region	gene-ANIA_04591-gene-ANIA_04590	putative MFS monosaccharide transporter	NO
chr4	280301	280412	-111	DEL	TGAATCCNNNNNNNNNNNNNNNNNNNNNNNNNNNNNNNNNNNNNNNNNNNNNNNNNNNNNNNNNNNNNNNNNNNNNNNNNNNNNNNNNNNNNNNNNNNNNNNNNNNNCTAAA	TTTGGGATTGTGACAATTTCATGTC	1	0	0	downstream_gene_variant	ANIA_07333	gene-ANIA_07333	transcript	rna-XM_675510.1	putative aminoglycoside phosphotransferase family protein	NO
chr4	419197	419504	-307	DEL	CCAGCAGGTCTACTGTACTACGCAGAGGTACGTCGGTCGGTAGTCGTACTCGGTGCATGCACCATTTCTGCAGGTGCAACTCCTACCACCCCAAGCTTAGTGTAGACTCTCGCTAGCCCCATCGACGTCTCTCTTTGCNNNNNNNNNNNNNNNNNNNNNNNNNNNNNNNNNNNNNNNNNNNNNNNNNNNNNNNNNNNNNNNNNNNNNNNNNNNNNNNNNNNNNNNNNNNNNNNNNNNNACGGGATATCATCCATCGTCAAAGGTCGTCATGTATATACAGCTTCTCCACAGGAATGATGCACCATGTG	CGGCAGTATCCCAAGATACTGCC	0	1	0	intergenic_region	ANIA_07283-ANIA_07282	gene-ANIA_07283-gene-ANIA_07282	intergenic_region	gene-ANIA_07283-gene-ANIA_07282	putative microtubule-associated protein	NO
chr5	803549	804054	505	DUP	C	<DUP:TANDEM>	1	1	0	duplication	ANIA_08541	gene-ANIA_08541	transcript	rna-XM_676718.1	putative kinesin light chain	NO
chr5	1403579	1403579	84	INS	A	AAGTAGTCTCCTGTTGCAGCCTCTTGCAGTGGTGGCCTCCTGAAGTAGTCTCCTGTTGCAGCCTCTTGCAGTGGTGGCCTCCTGG	1	1	1	intergenic_region	ANIA_10650-ANIA_05244	gene-ANIA_10650-gene-ANIA_05244	intergenic_region	gene-ANIA_10650-gene-ANIA_05244	putative nucleic acid/nucleotide deaminase domain-containing protein	NO
chr6	3354296	3354296	51	INS	T	TCATAGTCAGGGTTAGGGTCATACAGTAGTTGGCAGGCAAGGCCAGGCAAGG	0	1	0	intergenic_region	ANIA_11353-CHR_END	gene-ANIA_11353-CHR_END	intergenic_region	gene-ANIA_11353-CHR_END	putative pseudogene	NO
chr7	241084	241188	-104	DEL	CNNNNNNNNNNNNNNNNNNNNNNNNNNNNNNNNNNNNNNNNNNNNNNNNNNNNNNNNNNNNNNNNNNNNNNNNNNNNNNNNNNNNNNNNNNNNNNNNNNNNGATT	CTGGAATTTTAACCAGAATTTAGACATAATGTGATGACGACAAACATATTCAACGCACTCGCGCCCTG	0	0	1	intergenic_region	ANIA_08976-ANIA_08975	gene-ANIA_08976-gene-ANIA_08975	intergenic_region	gene-ANIA_08976-gene-ANIA_08975	putative glutamine amidotransferase	NO
chr7	2564836	2570146	-5310	DEL	G	<DEL>	1	1	1	upstream_gene_variant	ANIA_02029	gene-ANIA_02029	transcript	rna-XM_050612943.1	putative F-box domain-containing protein	NO
chr7	4054477	4054534	-57	DEL	TCATACGTACAAGCTATACCCAACGTCCACGGGCGACCAACCTGGAAAATAAGATCAG	TGAAAGCGCCAAAAAACCCCTTA	1	1	1	intergenic_region	ANIA_02488-ANIA_02489	gene-ANIA_02488-gene-ANIA_02489	intergenic_region	gene-ANIA_02488-gene-ANIA_02489	putative cyclin-dependent serine/threonine protein kinase SSN3	NO
chr8	2848571	4331765	1483194	INV	T	[CHR8:4331765[GGGGGTGGAGGCTCTGACTATAAGGACGATGACGATAAGTAAT	0	0	1	gene_fusion	ANIA_00170&trpC	gene-ANIA_00170&gene-ANIA_00648	transcript	rna-XM_050613352.1	intended insertion: T_trpC sequence	NO
chr8	4331614	4331614	1483194	INV	A	[CHR8:2848571[TTACTTATCGTCATCGTCCTTATAGTCAGAGCCTCCACCCCCA	0	0	1	gene_fusion	ANIA_00170&trpC	gene-ANIA_00170&gene-ANIA_00648	transcript	rna-XM_652682.2	intended insertion: T_trpC sequence	NO
chr8	4696164	4696340	-176	DEL	AGGCCGACGCGCAGCTGACCTTCTTACTCTACCTCGACTGCCTTAGCTTCTTACTCCAATAAACTNNNNNNNNNNNNNNNNNNNNNNNNNNNNNNNNNNNNNNNNNNNNNNNNNNNNNNNNNNNNNNNNNNNNNNNNNNNNNNNNNNNNNNNNNNNNNNNNNNNNGGAGGTGGTGGT	A	1	1	1	intergenic_region	ANIA_00050-ANIA_00049	gene-ANIA_00050-gene-ANIA_00049	intergenic_region	gene-ANIA_00050-gene-ANIA_00049	putative PIG-L family deacetylase	NO
Notes:(1) Yellow highlighting indicates SV-associated entries that differ among WT, trxA-FLAG, and trxA-FLAG-T_trpC. (2) Columns “WT (ABPUN)”, “trxA-FLAG”, and “trxA-FLAG-T_trpC” indicate the presence (1) or absence (0) of the corresponding SV in each strain.
